# Supplementary material for: Integrative Evaluation of Salt Tolerance in Cherry Rootstocks Using Phenotypic and Biochemical Markers
Source: Plants (Basel). 2026 Feb 28;15(5):737. doi: 10.3390/plants15050737 (PMC12987332; doi:10.3390/plants15050737)
Supplement: Supplementary file 1 [file plants-15-00737-s001.zip]

Archive with 1 entries (1 files):
- plants-4089354-supplementary.pdf
